# Supplementary material for: Neuromodulatory Effects of Alternating Current Electroacupuncture on PTSD-like Behaviors via Gut-Brain Axis Communication
Source: Brain Sci. 2025 Dec 18;15(12):1346. doi: 10.3390/brainsci15121346 (PMC12730247; doi:10.3390/brainsci15121346)
Supplement: Supplementary file 1 [file brainsci-15-01346-s001.zip]

Archive with 1 entries (1 files):
- brainsci-4020524-supplementary.pdf
